# Supplementary material for: Monitoring extreme meteo-marine events in the Mediterranean area using the microseism (Medicane Apollo case study)
Source: Sci Rep. 2022 Dec 9;12:21363. doi: 10.1038/s41598-022-25395-9 (PMC9734140; doi:10.1038/s41598-022-25395-9)
Supplement: Supplementary file 2 — Supplementary Table 1. [file 41598_2022_25395_MOESM2_ESM.xlsx]

## Sheet: Foglio1
Supplementary Table 1
N	Name	Latitude	Longitude	Altitude	Sensitivity	Sensor
1	LAV9	41.6778	12.6989	300	1179650000	Nanometrics Trillium-40S
2	GIUL	41.5583	13.2546	566	1179650000	Nanometrics Trillium-40S
3	MODR	41.1459	13.8779	345	1500000000	Nanometrics Trillium-40S
4	IFOR	40.7115	13.8551	170	243822000	Guralp CMG-40T-60S
5	IMTC	40.7209	13.8758	59	243822000	Guralp CMG-40T-60S
6	IOCA	40.7458	13.9008	123	243822000	Guralp CMG-40T-60S
7	CPOZ	40.8211	14.1187	2	243822000	Guralp CMG-40T-60S
8	COLB	40.8187	14.1473	22	243822000	Guralp CMG-40T-60S
9	VTIR	40.8059	14.4242	612	592500000	Guralp CMG-40T-60S
10	MCRV	40.7826	15.1684	1191	1500000000	Nanometrics Trillium-40S
11	CDRU	40.4896	15.3046	1057	1500000000	Nanometrics Trillium-40S
12	CMPR	40.3181	15.303	732	1500000000	Nanometrics Trillium-40S
13	BULG	40.0783	15.3776	815	1500000000	Nanometrics Trident-FS-16-VPP-SG-1
14	CET2	39.5288	15.9546	675	1179650000	Nanometrics Trillium-40S
15	CAR1	39.2534	16.2114	680	1179650000	Nanometrics Trillium-40S
16	JOPP	38.6068	15.8856	500	1500000000	Nanometrics Trillium-40S
17	MTTG	38.0031	15.6999	484	1179650000	Nanometrics Trillium-40S
18	IST3	38.7992	15.2304	255	600000000	Nanometrics Trillium-40S
19	ISTR	38.7866	15.1918	103	600000000	Nanometrics Trident-FS-40-VPP-SG-1
20	IACL	38.533	14.355	145	1500000000	Nanometrics Trident-FS-40-VPP-SG-1
21	IFIL	38.5642	14.5753	277	1500000000	Nanometrics Trillium-40S
22	ILOS	38.4457	14.9483	283	1500000000	Nanometrics Trillium-40S
23	IVPL	38.3763	14.9801	486	600000000	Nanometrics Trident-FS-40-VPP-SG-1
24	MMN	39.891	15.9904	921	1179650000	Nanometrics Trillium-40S
25	TDS	39.6601	16.3376	244	235646000	Nanometrics Trillium-120C
26	DGI	40.318	9.6067	354	1179650000	Nanometrics Trillium-40S
27	SSY	37.1577	15.0737	600	600000000	Nanometrics Trillium-40S
28	MPG	38.1617	13.36	600	629146000	Lennartz LE3D-5S
29	GIB	37.9901	14.026	1020	377802000	Nanometrics Trillium-120S
30	PLAC	38.4494	17.8504	602	1500000000	Nanometrics Trillium-40S
31	MESG	40.5894	17.8504	78	1179650000	Nanometrics Trillium-40S
32	NOCI	40.7888	17.0644	420	1500000000	Nanometrics Trillium-40S
33	AMUR	40.9071	16.6041	443	1500000000	Nanometrics Trillium-40S
34	MRVN	41.0609	16.1958	610	1500000000	Nanometrics Trillium-40S
35	CAPA	41.1583	15.8169	156	299640000	Nanometrics Trillium-120C
36	MSAG	41.712	15.9096	890	1500000000	Nanometrics Trillium-40S
37	APRC	41.7574	15.5431	672	235646000	Nanometrics Trillium-120C
38	AGLI	41.1269	9.1733	180	1179650000	Nanometrics Trillium-40S
39	CAVT	37.6788	12.7556	158	1572860000	Nanometrics Trillium-120C
40	MMGO	37.662	12.9767	397	299640000	Guralp CMG-3T-100S
41	CLTA	37.158	13.962	246	1179650000	Nanometrics Trillium-40S
42	HPAC	36.7085	15.0372	70	1500000000	Nanometrics Trillium-40S
43	HAGA	37.285	15.155	126	600000000	Nanometrics Trillium-40S
44	EPOZ	37.6719	15.1885	124	1258340000	Nanometrics Trillium-40S
45	MBFT	37.9461	12.9535	520	377802000	Nanometrics Trillium-120S
46	CSLB	37.9375	14.0579	583	377486000	Nanometrics Trillium-120S
47	MUCR	38.043	14.8739	1042	1500000000	Nanometrics Trillium-40S
48	MILZ	38.2713	15.2313	0	1179650000	Nanometrics Trillium-40S
49	MPNC	38.1465	15.3528	479	1500000000	Nanometrics Trident-FS-16-VPP-SG-1
50	MSRU	38.2639	15.5083	408	600000000	Nanometrics Trillium-40S
51	AIO	37.9712	15.233	751	1500000000	Nanometrics Trillium-40S
52	AJAC	41.9279	8.763	27	212000000000	Guralp CMG-3ESPC
53	PYL	36.8955	21.742	226	11300000000	Nanometrics Trillium-40S
54	AMT	37.5324	21.7089	482	1553000000	Nanometrics Trillium-40S
55	KNDR	35.2348	23.6248	13	1257920000	Guralp CMG-3ESP-120
56	LTHK	37.7095	20.8367	35	599998000	Guralp CMG-3ESP-120
57	KTHA	36.2566	23.0621	360	596860000	VBB
58	VLO	40.4686	19.4955	80	1500000000	Nanometrics Trillium-40S
59	PZIN	36.8121	11.9729	205	1500000000	Nanometrics Trillium-40S
60	LINA	35.8613	12.8643	70	1179650000	Nanometrics Trillium-40S
61	LPDG	35.5183	12.6302	50	1179650000	Nanometrics Trillium-40S
62	ANKY	35.867	23.3012	143	795205000	Guralp CMG-3ESP-60
63	KTHR	36.2447	22.9939	270	624830000	Guralp CMG-3ESP-120
64	GVD	34.8391	24.0874	170	595564000	STS-2-120
65	PFKS	35.0429	25.4733	745	1257920000	Guralp CMG-3ESP-120
66	TIR	41.3472	19.8631	247	600000000	Streckeisen STS-1H-VBB
67	FSK	38.4593	20.5623	113	2361560000	Guralp CMG-3T-120
68	IMOD	34.9731	24.7995	243	1257920000	Guralp CMG-3ESP-120
69	ZKR	35.1147	26.2169	254	601227000	Streckeisen STS-2N-VBB
70	PGHD	36.7714	12.0405	331	1553000000	Nanometrics Trillium-40S
71	HMDC	36.959	14.783	600	970625000	Guralp CMG-3EX
72	HVIT	36.9926	14.5216	296	1250000000	Guralp CMG-3EX
73	SRN	39.88	20.0005	20	1500000000	Nanometrics Trillium-40S
74	CBH9	36.014	14.3314	28	480400000	Nanometrics Trillium Compact1-20
75	MSDA	35.9012	14.4839	48	480400000	Nanometrics Trillium-Compact1-20
76	QALA	36.0337	14.3207	102	301720000	Nanometrics Trillium-Compact1-20
77	XLND	36.0323	14.22	60	480400000	Nanometrics Trillium-Compact1-20
78	WDD	35.8375	14.5246	15	613241000	Streckeisen STS-2-120S
Supplementary table 1. List of stations used in the grid search method and their features in terms of locations and sensor characteristics (sensitivity and sensor type).
