# Supplementary material for: Monitoring extreme meteo-marine events in the Mediterranean area using the microseism (Medicane Apollo case study)
Source: Sci Rep. 2022 Dec 9;12:21363. doi: 10.1038/s41598-022-25395-9 (PMC9734140; doi:10.1038/s41598-022-25395-9)
Supplement: Supplementary file 3 — Supplementary Table 2. [file 41598_2022_25395_MOESM3_ESM.xlsx]

## Sheet: Foglio1
Supplementary Table 2
N	Name	Longitude	Latitude	Altitude	Sensitivity	Sensor
1	EPLC	14.9857	37.7651	2917	621200000	Nanometrics Trillium 40S
2	ESVO	14.9469	37.7731	1691	155300000	Nanometrics Trillium 40S
3	ESPC	15.0274	37.6925	1610	621200000	Nanometrics Trillium 40S
4	ESLN	14.9744	37.6934	1735	621200000	Nanometrics Trillium 40S
5	EPIT	15.0567	37.8113	1586	621200000	Nanometrics Trillium 40S
6	EPDN	15.0168	37.7659	2823	621200000	Nanometrics Trillium 40S
7	EMPL	14.9703	37.679	1438	621200000	Nanometrics Trillium 40S
8	EMFO	15.0902	37.7357	1163	621200000	Nanometrics Trillium 40S
9	ECZM	14.9041	37.7313	1346	621200000	Nanometrics Trillium 40S
10	ECPN	14.9865	37.7437	2996	621200000	Nanometrics Trillium 40S
11	ECNE	15.0018	37.7653	2901	621200000	Nanometrics Trillium 40S
12	ECBD	15.0865	37.7802	1419	621200000	Nanometrics Trillium 40S
13	EMNR	15.026	37.8168	1797	155300000	Nanometrics Trillium 40S
14	EMSG	14.9495	37.8215	1435	621200000	Nanometrics Trillium 40S
15	EMFS	14.9979	37.7196	2507	621200000	Nanometrics Trillium 40S
Supplementary table 2. List of stations used in the array method and their features in terms of locations and sensor characteristics (sensitivity and sensor type).
